# Supplementary material for: Molecular Characterization of Influenza A/H3N2 Virus Isolated from Indonesian Hajj and Umrah Pilgrims 2013 to 2014
Source: Life (Basel). 2023 Apr 27;13(5):1100. doi: 10.3390/life13051100 (PMC10221221; doi:10.3390/life13051100)
Supplement: Supplementary file 1 [file life-13-01100-s001.zip]

Archive with 1 entries (1 files):
- life-2268811-supplementary.pdf
